# Supplementary material for: The microRNA-210-Stathmin1 Axis Decreases Cell Stiffness to Facilitate the Invasiveness of Colorectal Cancer Stem Cells
Source: Cancers (Basel). 2021 Apr 12;13(8):1833. doi: 10.3390/cancers13081833 (PMC8069838; doi:10.3390/cancers13081833)
Supplement: Supplementary file 1 [file cancers-13-01833-s001.zip]

Archive with 12 entries (11 files):
- Supplementary files/
- Supplementary files/Cancers supplementary figure legends-R1 tracked changes.docx
- Supplementary files/Figure S1.jpg
- Supplementary files/Figure S2-revised.jpg
- Supplementary files/Figure S3-revised.jpg
- Supplementary files/Figure S4-revised.jpg
- Supplementary files/Figure S5-revised.jpg
- Supplementary files/Figure S6-revised.jpg
- Supplementary files/Figure S7.jpg
- Supplementary files/Figure S8-western blot images update.pdf
- Supplementary files/Supplementary video 1.mp4
- Supplementary files/Western images.pdf
